# Supplementary material for: Heavy Metal Health Risk Assessment in Picea abies L. Forests Along an Altitudinal Gradient in Southern Romania
Source: Plants (Basel). 2025 Mar 19;14(6):968. doi: 10.3390/plants14060968 (PMC11944697; doi:10.3390/plants14060968)
Supplement: Supplementary file 1 [file plants-14-00968-s001.zip]

Archive with 1 entries (1 files):
- plants-3508811-supplementary.pdf
